# Supplementary material for: FGF2 Affects Parkinson’s Disease-Associated Molecular Networks Through Exosomal Rab8b/Rab31
Source: Front Genet. 2020 Sep 25;11:572058. doi: 10.3389/fgene.2020.572058 (PMC7545478; doi:10.3389/fgene.2020.572058)
Supplement: Supplementary file 1 [file Table_1.XLSX]

## Sheet: TableS1
Supplementary Table S1: Pathways enriched in RRi
Pathways	proteins	LogP
Rab protein signal transduction	Gdi1,Rab12,Rab3a,Rab4a,Rab7a,Rab27a,Rab4b,Rab10,Rab5a,Rab2a,Rab11b,Rab1a,Rab3b,Rab13,Rab11a,Rab6a,Rab9a,Rab27b,Rab14,Rab8a,Rab3d,Rab3c,Rab26,Rab29,Rab31,Rab38,Rab8b,Rab5c,Rab35,Rab5b,Rab15,Rab21,Rab40b,Rab2b,Rab18,Rab30,Rab25,Dennd1a,Rab39a,Rab33a,Rab40c,Rab34,Rab6b,Rab32,Rab33b,Rab22a,Rab23,Rab9b,Rab19,Rab43,Rab7b,Rab17,Rab20,Rab36,Rab37,Chm,Gdi2,Uso1,Rap1b,Rapgef4,Rabif,Rap1gap,Rabgef1,RGD15639…	-100
Golgi vesicle transport	Vamp2,Vps52,Rab12,Exoc6,Rab10,Rabep1,Uso1,Exoc5,Stx5,Rab2a,Rab1a,Rab6a,Rab14,Exoc4,Rab8a,Rab26,Rab29,Exoc2,Exoc8,Optn,Rab31,Rab8b,Trappc1,Rabif,Exoc1,Bicd2,Rab30,Sec22b,Rbsn,Rab33a,Rab34,Tbc1d20,Trappc3,Rab6b,Rab33b,Rab19,Rab43,Rab7b,LOC103689971,Rab3a,Rab27a,Rab5a,Rab11a,Rab38,Rab5c,Rab5b,Rab18,Rab22a	-40.7765
exocytosis	Vamp2,Snap25,Myo5b,Rab3a,Syt1,Rab7a,Exoc6,Rab27a,Rab10,Exoc5,Exoc7,Rab5a,Rab11b,Rab3b,Rab11a,Rims1,Rab9a,Rab27b,Exoc4,Rab8a,Rab3d,Rab3c,Rab26,Rap1b,Exoc2,Exoc8,Rab31,Rapgef4,Exoc3,Rab8b,Pex5l,Rab15,Rab21,Exoc1,Rab2b,Rab11fip2,Rab25,Rabgef1,Rab33b,LOC103689971,Rab4a,Rab4b,Rab29,Rab5c,Rab5b,Appl1,Rap1gap,Ankrd27,Tbc1d20,Rab17,Rab20,Rab34	-35.4579
endosomal transport	Snap25,Myo5b,Vps52,Rab7a,Rab10,Stx5,Rab11b,Rab13,Rab11a,Rab6a,Rab9a,Rab14,Rab8a,Rab29,Rab35,Dennd1b,Tbc1d17,Rab11fip3,Dennd1a,Rbsn,Tbc1d10a,Ankrd27,Rab6b,Tbc1d10b,Rab9b,Rab7b,Rab17,Rab5a,Rab21	-26.6426
vesicle organization	Vamp2,Snap25,Rab3a,Syt1,Rab7a,Rab27a,Uso1,Rab5a,Stx5,Rab1a,Rab11a,Rims1,Rab14,Rab8a,Exoc8,Rab38,Rab8b,Rab5c,Rab5b,Sec22b,Eea1,Rab39a,Rab34,Ankrd27,Tbc1d20,Rab32,Rab22a,Rab7b,Rab20,Myo5b,Rab31	-26.1865
vesicle-mediated transport to the plasma membrane	Vamp2,Snap25,Myo5b,Exoc6,Rab10,Rabep1,Exoc5,Rab11b,Rab11a,Exoc4,Rab8a,Rab26,Exoc2,Exoc8,Optn,Rab31,Exoc1,Rab34,Ankrd27,LOC103689971,Vps52,Rab14,Rabif,Rbsn,Chm,Gdi1,Rab3ip,Rab8b,Rabgef1	-23.3238
vesicle docking	Vamp2,Rab3a,Syt1,Exoc6,Rab10,Uso1,Exoc5,Stx5,Rab3b,Rims1,Exoc4,Rab8a,Rab3d,Rab3c,Rab8b,Rab15,Rab7a,Chm,Snap25,Myo5b,Gdi1,Rab3ip,Rabep1,Rab11b,Rab13,Rab11a,Rab26,Rab29,Optn,Rab31,Rapgef4,Rab38,Appl1,Rab11fip2,Rab34,Rabgef1,Rab32,Raf1,Rab1a,Pex5l,Rab11fip3,Exoc1,Mon1a	-20.6656
endocytosis	Snap25,Rab4a,Syt1,Rab7a,Rab27a,Rab4b,Rabep1,Rab5a,Rab11b,Rab1a,Rab27b,Rab14,Sncb,Rab31,Rab5c,Rab5b,Dennd1b,Appl1,Rab21,Rab11fip2,Dennd1a,Rap1gap,Eea1,Rab39a,Rab34,Rabgef1,Rab22a,Rab7b,Rab17,Rab20,Rab3b	-17.2565
organelle localization	Vamp2,Snap25,Rab3a,Syt1,Exoc6,Rab27a,Rab10,Uso1,Exoc5,Pex14,Rab5a,Stx5,Rab11b,Rab1a,Rab3b,Rab11a,Rims1,Rab27b,Exoc4,Rab8a,Rab3d,Rab3c,Rap1b,Rab8b,Rab15,Bicd2,Mlph,Rab34,Rabgef1,Rab17,Rab38,Ankrd27,Rab32,Rab5c,Rab5b	-17.0013
phagosome maturation	Rab7a,Rab14,Rab31,Rab38,Rab39a,Rab34,Rab32,Rab43,Rab7b,Rab20,Rab27a,Rab5a,Appl1,Rab11fip2,Rap1gap,Rab1a,Sec22b,Rab33b,Rab23	-16.3141
regulated exocytosis	Vamp2,Snap25,Rab3a,Syt1,Rab27a,Rab10,Rab5a,Rab11b,Rims1,Rab3d,Rab26,Rap1b,Rab31,Rapgef4,Pex5l,Rab15,Rab11fip2,Rabgef1,Myo5b,Rab11a,Rab27b,Sncb,Rab8a,Dennd1a,Rab3b,Rph3a,Ankrd27,Tbc1d24	-12.2852
endocytic recycling	Vps52,Rab11b,Rab13,Rab14,Rab8a,Rab35,Dennd1b,Rab11fip3,Dennd1a,Rab17,Rab10,Rab2a	-12.1128
antigen processing and presentation	Rab4a,Rab27a,Rab10,Rab3b,Rab6a,Rab3c,Rab8b,Rab35,Rab5b,Rab33a,Rab34,Rab32	-11.1852
cilium assembly	Rab3ip,Exoc5,Rab1a,Rab8a,Rab29,Rab8b,Tbc1d24,Tbc1d17,Cep290,Ocrl,Tbc1d10a,Tbc1d20,Tbc1d10b,Tbc1d15,Rab23,Rab17,Rab5a,Rap1b,Rap1gap,Chm,Gdi1,Gdi2,Rabep1,Dennd1b,Rab11fip2,Dennd1a,Rab3a,Rab4a,Rab6a,Sec22b	-8.99063
protein targeting	Chm,Gdi1,Rab7a,Rab3ip,Rab27a,Pex14,Exoc4,Rab8b,Pex5l,Pex7,Mlph,Rabgef1,Raf1,Rab29,Appl1,Sec22b,Rap1gap,Ankrd27	-6.67205
signal release	Raf1,Vamp2,Snap25,Rab3a,Syt1,Rab5a,Rab11b,Rab1a,Rims1,Rph3a,Rap1b,Rapgef4,Rab8b,Pex5l,Rab15,Rab11fip3,Rab11fip2,Rab13,Rab8a,Rab34	-6.65874
peptidyl-cysteine methylation	Rab3b,Rab6a,Rab3d,Tbc1d24	-6.51226
protein localization to organelle	Rab7a,Rab3ip,Rab10,Rabep1,Pex14,Rab11a,Rab6a,Rab29,Optn,Rapgef4,Rab8b,Pex5l,Rab35,Appl1,Rab11fip3,Bicd2,Pex7,Rab34,Rab33b,Rab23	-6.48967
neurotransmitter receptor transport to plasma membrane	Vamp2,Snap25,Myo5b,Rab11a,Rab8a,Rab11b,Ankrd27,Rab27b,Rapgef4,Rab1a,Tbc1d20,Rab5a,Rims1,Rab3a,Exoc3,Exoc1,Rab3d,Rap1b	-6.38725
