# Supplementary material for: FGF2 Affects Parkinson’s Disease-Associated Molecular Networks Through Exosomal Rab8b/Rab31
Source: Front Genet. 2020 Sep 25;11:572058. doi: 10.3389/fgene.2020.572058 (PMC7545478; doi:10.3389/fgene.2020.572058)
Supplement: Supplementary file 2 [file Table_2.XLSX]

## Sheet: TableS2
Supplementary Table 2: Cellular components in RRi
Cellular components	proteins	LogP
endosome	Snap25,Myo5b,Vps52,Rab12,Rab3a,Rab4a,Rab7a,Rab27a,Rab4b,Rab10,Rabep1,Rab5a,Rab11b,Rab1a,Rab3b,Rab13,Rab11a,Rab9a,Rab27b,Rab14,Exoc4,Rab8a,Rab3d,Rab3c,Rab29,Exoc8,Optn,Rab31,Rab38,Rab8b,Rab5c,Rab35,Rab5b,Appl1,Rab15,Rab21,Rab11fip3,Mon1b,Rab11fip2,Rab25,Rap1gap,Eea1,Mon1a,Ocrl,Rab34,Ccz1b,Rabgef1,Ankrd27,Rab32,Rab22a,Rab23,Rab7b,Rab17,Rab20	-40.6022
cytoplasmic vesicle part	Vamp2,Myo5b,Vps52,Rab12,Rab3a,Rab4a,Syt1,Rab7a,Rab27a,Rab4b,Rab10,Uso1,Rab5a,Rab2a,Rab11b,Rab3b,Rab13,Rab11a,Rab9a,Rab27b,Rab14,Rab8a,Rph3a,Rab3c,Rab26,Rab31,Rab38,Rab8b,Rab5c,Rab35,Rab5b,Appl1,Rab15,Rab21,Mon1b,Sec22b,Dennd1a,Mon1a,Ocrl,Rab34,Ccz1b,Ankrd27,Rab32,Rab23,Rab43,Rab17,Snap25,Rab1a,Rab6a,Exoc4,Rab3d,Rap1b,Rims1,Sncb,Rapgef4,Exoc3,Tbc1d24,Rab2b,Rab6b,Rab33b,Rab37,Tbc1d20	-32.948
endocytic vesicle	Rab12,Rab7a,Rab10,Rabep1,Rab5a,Rab11b,Rab13,Rab11a,Rab9a,Rab14,Rab8a,Rab31,Rab38,Rab8b,Rab5c,Rab35,Rab5b,Appl1,Rab39a,Ocrl,Rab34,Rab32,Rab22a,Rab23,Rab9b,Rab43,Rab7b,Rab17,Rab20	-31.4591
Golgi apparatus part	Vamp2,Snap25,Vps52,Rab12,Rab10,Uso1,Stx5,Rab2a,Rab1a,Rab13,Rab11a,Rab6a,Rab9a,Rab27b,Rab14,Rab26,Rab29,Optn,Rab31,Rab38,Rab35,Rab21,Rab40b,Rab30,Sec22b,Ocrl,Rab33a,Rab40c,Rab34,Tbc1d20,Trappc3,Rab32,Rab33b,Rab19,Rab43,Rab7b	-22.1542
endosomal part	Myo5b,Vps52,Rab12,Rab4a,Rab7a,Rab27a,Rab10,Rab5a,Rab11b,Rab13,Rab11a,Rab27b,Rab14,Rab8a,Rab38,Rab35,Appl1,Rab15,Rab21,Mon1b,Mon1a,Ocrl,Ccz1b,Ankrd27,Rab32,Rab23,Rab17,Rab4b,Rabep1,Rab29,Optn,Rab11fip3,Rab25,Eea1	-21.2145
exocyst	Exoc6,Rab10,Exoc5,Exoc7,Exoc4,Exoc2,Exoc8,Exoc3,Exoc1,LOC103689971,Vps52,Trappc1,Trappc3,Myo5b,Rims1,Mlph,Gdi1,Rab8a,Rab11fip3,Rab27b,Rab21,Snap25,Sncb,Rapgef4	-16.3141
melanosome	Rab7a,Rab27a,Rab5a,Rab2a,Rab1a,Rab9a,Rab27b,Rab29,Rab38,Rab35,Sec22b,Mlph,Ankrd27,Rab32,Rab17,Rab11a,Rab14,Exoc8,Rab31,Mon1b,Mon1a,Rab34,Ccz1b,Rab7b,Vamp2,Rab12,Rab3a,Optn,Rab23	-16.2639
perinuclear region of cytoplasm	Vamp2,Snap25,Myo5b,Vps52,Rab3a,Rab4a,Rab3ip,Exoc6,Rab4b,Rab10,Uso1,Rab5a,Rab2a,Rab3b,Rab11a,Rab14,Rab3c,Rab29,Exoc8,Optn,Exoc3,Rab8b,Pex5l,Rab15,Rab40b,Mlph,Rab40c,Rab34	-13.1798
clathrin-coated vesicle	Vamp2,Rab27a,Rab27b,Rab14,Rab8a,Rab8b,Rab35,Dennd1a,Ocrl,Uso1,Sec22b	-7.32199
axon	Vamp2,Snap25,Gdi1,Rab3a,Syt1,Rab7a,Exoc6,Exoc7,Rab5a,Rab11a,Rab27b,Sncb,Exoc4,Exoc8,Optn,Rapgef4,Exoc3,Tbc1d24,Rab21,Rap1gap,Eea1	-7.1018
insulin-responsive compartment	Rab4a,Rab4b,Rab10,Rab13	-6.18766
Mon1-Ccz1 complex	Mon1b,Mon1a,Ccz1b,Sncb,Tbk1	-5.91236
Rab-protein geranylgeranyltransferase complex	Chm,Rabggtb,Rabggta	-5.91236
postsynaptic endosome	Myo5b,Rab4a,Rab5a,Rab11a,Rab29,Rab5b	-5.45756
SNARE complex	Vamp2,Snap25,Syt1,Stx5,Sec22b,Rab2a,Rab37	-4.83159
zymogen granule	Vamp2,Rab5a,Rab27b,Rab3d,Syt1,Rab27a,Rab26	-4.70956
melanosome membrane	Rab7a,Rab38,Rab32	-4.44824
early phagosome	Rab5a,Rab31,Appl1,Snap25,Rab3ip,Rab13,Exoc4,Exoc8,Tln1,Rab34	-4.07754
Golgi stack	Uso1,Rab27b,Rab14,Rab21,Rab30,Rab34	-3.7488
neuronal cell body	Snap25,Myo5b,Gdi1,Rab5a,Rab2a,Rab1a,Sncb,Exoc4,Rab8a,Optn,Rapgef4,Dennd1a,Rap1gap,Rab17,Rab3ip,Rab27a,Rph3a,Pex5l,Mlph,Eea1,Rab4a,Rab11a,Rims1	-3.33299
