# Supplementary material for: FGF2 Affects Parkinson’s Disease-Associated Molecular Networks Through Exosomal Rab8b/Rab31
Source: Front Genet. 2020 Sep 25;11:572058. doi: 10.3389/fgene.2020.572058 (PMC7545478; doi:10.3389/fgene.2020.572058)
Supplement: Supplementary file 3 [file Table_3.XLSX]

## Sheet: Microglia
Supplementary Table S3: Pathways enriched in PD-ENS proteins in Microglia
Rab6b PD-ENS pathways
Pathways	proteins	LogP
Rab protein signal transduction	Rab3a,Rab2a,Rab3b,Rab27b,Rab3d,Rab3c,Rab15,Rab21,Rab6b,Rab33b,Rab23	-26.9649
regulation of exocytosis	Rab3a,Rab3b,Rab27b,Rab3d,Rab3c,Rab15,Rab21,Rab33b	-12.4894
synaptic vesicle cycle	Rab3a,Rab3b,Rab27b,Rab21	-3.43185
Golgi vesicle transport	Rab2a,Rab6b,Rab33b,Rab3a	-3.31262
regulation of intracellular transport	Rab3a,Rab21,Rab23	-2.61591
Rab3b PD-ENS pathways
Pathways	proteins	LogP
Rab protein signal transduction	Rab2a,Rab3b,Rab27b,Rab3d,Rab3c,Rab15,Rab33a,Rab23,Rab36	-22.0001
vesicle docking involved in exocytosis	Rab3b,Rab3d,Rab3c,Rab15,Rab27b	-8.33914
antigen processing and presentation	Rab3b,Rab3c,Rab33a	-4.80701
Rab21 PD-ENS pathways
Pathways	proteins	LogP
Rab protein signal transduction	Rab3a,Rab2a,Rab3b,Rab27b,Rab3d,Rab3c,Rab15,Rab21,Rab33a,Rab6b,Rab23,Rab36	-29.4584
vesicle docking involved in exocytosis	Rab3a,Rab3b,Rab3d,Rab3c,Rab15,Rab27b,Rab21	-10.1763
antigen processing and presentation	Rab3b,Rab3c,Rab33a	-4.39439
synaptic vesicle cycle	Rab3a,Rab3b,Rab27b,Rab21	-3.31126
Golgi vesicle transport	Rab2a,Rab33a,Rab6b	-3.19245
regulation of intracellular transport	Rab3a,Rab21,Rab23	-2.49933
Rab23 PD-ENS pathways
Pathways	proteins	LogP
Rab protein signal transduction	Rab3b,Rab21,Rab6b,Rab23	-9.71138
Chm PD-ENS pathways
Pathways	proteins	LogP
Rab protein signal transduction	Rab3a,Rab2a,Rab3b,Rab27b,Rab3d,Rab3c,Rab15,Rab21,Rab33a,Rab6b,Rab23,Rab36	-28.3457
small GTPase mediated signal transduction	Chm,Rab3a,Rab2a,Rab3b,Rab27b,Rab3d,Rab3c,Rab15,Rab21,Rab33a,Rab6b,Rab23,Rab36	-20.3225
vesicle docking involved in exocytosis	Rab3a,Rab3b,Rab3d,Rab3c,Rab15,Rab27b,Rab21,Chm	-9.96625
antigen processing and presentation	Rab3b,Rab3c,Rab33a	-4.28228
synaptic vesicle cycle	Rab3a,Rab3b,Rab27b,Rab21	-3.20165
Golgi vesicle transport	Rab2a,Rab33a,Rab6b	-3.08328
regulation of intracellular transport	Rab3a,Rab21,Rab23	-2.39373

## Sheet: Oligodendrocytes
Supplementary Table S3: Pathways enriched in PD-ENS proteins in Oligodendrocytes
Rab6b PD-ENS pathways
Pathways	proteins	LogP
Rab protein signal transduction	Rab2a,Rab3b,Rab15,Rab21,Rab33a,Rab6b,Rab36	-17.064
regulation of exocytosis	Rab3b,Rab15,Rab21	-3.97172
Golgi vesicle transport	Rab2a,Rab33a,Rab6b	-3.9669
Rab21 PD-ENS pathways
Pathways	proteins	LogP
Rab protein signal transduction	Rab2a,Rab3b,Rab15,Rab21,Rab33a,Rab6b,Rab36	-17.064
regulation of exocytosis	Rab3b,Rab15,Rab21	-3.97172
Golgi vesicle transport	Rab2a,Rab33a,Rab6b	-3.9669
Rab3b PD-ENS pathways
Pathways	proteins	LogP
Rab protein signal transduction	Rab2a,Rab3b,Rab15,Rab21,Rab33a,Rab6b,Rab36	-17.064
regulation of exocytosis	Rab3b,Rab15,Rab21	-3.97172
Golgi vesicle transport	Rab2a,Rab33a,Rab6b	-3.9669
Chm PD-ENS pathways
Pathways	proteins	LogP
Rab protein signal transduction	Rab2a,Rab15,Rab21,Rab33a,Rab6b,Rab36	-13.7625
small GTPase mediated signal transduction	Chm,Rab2a,Rab15,Rab21,Rab33a,Rab6b,Rab36	-10.9249
Golgi vesicle transport	Rab2a,Rab33a,Rab6b	-3.9669
