# Supplementary material for: FGF2 Affects Parkinson’s Disease-Associated Molecular Networks Through Exosomal Rab8b/Rab31
Source: Front Genet. 2020 Sep 25;11:572058. doi: 10.3389/fgene.2020.572058 (PMC7545478; doi:10.3389/fgene.2020.572058)
Supplement: Supplementary file 4 [file Table_4.XLSX]

## Sheet: Opticnerve
Supplementary TableS4: Pathways enriched in PD-ENS proteins in Optic nerve
Rab6a PD-ENS pathways
Pathways	proteins	LogP
Rab protein signal transduction	Rab3a,Rab2a,Rab3b,Rab6a,Rab27b,Rab3d,Rab3c,Rab21,Rab33a,Rab23,Rab36	-26.9649
peptidyl-cysteine methylation	Rab3b,Rab6a,Rab3d	-9.77567
regulation of exocytosis	Rab3a,Rab3b,Rab27b,Rab3d,Rab3c,Rab21	-8.37029
antigen processing and presentation	Rab3b,Rab6a,Rab3c,Rab33a,Rab2a	-6.4638
synaptic vesicle cycle	Rab3a,Rab3b,Rab27b,Rab21	-3.43185
regulation of intracellular transport	Rab3a,Rab21,Rab23	-2.61591
Rab3b PD-ENS pathways
Pathways	proteins	LogP
Rab protein signal transduction	Rab3a,Rab2a,Rab3b,Rab6a,Rab27b,Rab3d,Rab3c,Rab15,Rab21,Rab33a,Rab6b,Rab23,Rab36	-31.9593
vesicle docking involved in exocytosis	Rab3a,Rab3b,Rab3d,Rab3c,Rab15,Rab27b,Rab21	-9.96625
peptidyl-cysteine methylation	Rab3b,Rab6a,Rab3d,Rab3c,Rab33a	-9.53679
Golgi vesicle transport	Rab2a,Rab6a,Rab33a,Rab6b,Rab21	-4.51714
synaptic vesicle cycle	Rab3a,Rab3b,Rab27b,Rab21	-3.20165
regulation of intracellular transport	Rab3a,Rab21,Rab23	-2.39373
Chm PD-ENS pathways
Pathways	proteins	LogP
Rab protein signal transduction	Rab3a,Rab2a,Rab3b,Rab6a,Rab27b,Rab3d,Rab3c,Rab15,Rab33a,Rab6b,Rab23,Rab36	-28.3457
small GTPase mediated signal transduction	Chm,Rab3a,Rab2a,Rab3b,Rab6a,Rab27b,Rab3d,Rab3c,Rab15,Rab33a,Rab6b,Rab23,Rab36	-20.3225
vesicle docking involved in exocytosis	Rab3a,Rab3b,Rab3d,Rab3c,Rab15,Rab27b,Chm	-9.96625
peptidyl-cysteine methylation	Rab3b,Rab6a,Rab3d,Rab3c,Rab33a	-9.53679
Golgi vesicle transport	Rab2a,Rab6a,Rab33a,Rab6b	-4.51714
positive regulation of hydrolase activity	Chm,Rab3a,Rab6a	-1.96838
Rab21 PD-ENS pathways
Pathways	proteins	LogP
Rab protein signal transduction	Rab3a,Rab2a,Rab27b,Rab3d,Rab3c,Rab15,Rab21,Rab33a,Rab6b,Rab23,Rab36	-26.9649
regulation of exocytosis	Rab3a,Rab27b,Rab3d,Rab3c,Rab15,Rab21	-8.37029
Golgi vesicle transport	Rab2a,Rab33a,Rab6b	-3.31262
regulation of intracellular transport	Rab3a,Rab21,Rab23	-2.61591
Rab6b PD-ENS pathways
Pathways	proteins	LogP
Rab protein signal transduction	Rab3a,Rab2a,Rab3b,Rab6a,Rab27b,Rab3d,Rab3c,Rab15,Rab21,Rab33a,Rab6b,Rab36	-29.4584
vesicle docking involved in exocytosis	Rab3a,Rab3b,Rab3d,Rab3c,Rab15,Rab27b,Rab21	-10.1763
peptidyl-cysteine methylation	Rab3b,Rab6a,Rab3d,Rab3c,Rab33a	-9.65073
Golgi vesicle transport	Rab2a,Rab6a,Rab33a,Rab6b,Rab21	-4.67176
synaptic vesicle cycle	Rab3a,Rab3b,Rab27b,Rab21	-3.31126

## Sheet: Brainstem
Supplementary TableS4: Pathways enriched in PD-ENS proteins in Brainstem
Chm PD-ENS pathways
Pathways	proteins	LogP
Rab protein signal transduction	Rab3a,Rab27a,Rab2a,Rab3b,Rab6a,Rab3d,Rab3c,Rab15,Rab21,Rab33a,Rab6b,Rab23,Rab36	-30.8145
small GTPase mediated signal transduction	Chm,Rab3a,Rab27a,Rab2a,Rab3b,Rab6a,Rab3d,Rab3c,Rab15,Rab21,Rab33a,Rab6b,Rab23,Rab36	-21.8918
vesicle docking involved in exocytosis	Rab3a,Rab3b,Rab3d,Rab3c,Rab15,Rab27a,Rab21,Chm	-9.77518
peptidyl-cysteine methylation	Rab3b,Rab6a,Rab3d	-9.43205
antigen processing and presentation	Rab27a,Rab3b,Rab6a,Rab3c,Rab33a,Rab21	-7.93801
Golgi vesicle transport	Rab2a,Rab6a,Rab33a,Rab6b,Rab21	-4.3761
endomembrane system organization	Rab3a,Rab27a,Rab2a	-2.49854
regulation of intracellular transport	Rab3a,Rab21,Rab23	-2.29733
positive regulation of hydrolase activity	Chm,Rab3a,Rab6a	-1.87551
Rab6b PD-ENS pathways
Pathways	proteins	LogP
Rab protein signal transduction	Rab3a,Rab2a,Rab6a,Rab27b,Rab3d,Rab3c,Rab15,Rab33a,Rab6b,Rab23,Rab36	-26.9649
vesicle docking involved in exocytosis	Rab3a,Rab3d,Rab3c,Rab15,Rab27b	-7.92261
Golgi vesicle transport	Rab2a,Rab6a,Rab33a,Rab6b,Rab3c	-4.84276
Rab6a PD-ENS pathways
Pathways	proteins	LogP
Rab protein signal transduction	Rab3a,Rab2a,Rab6a,Rab27b,Rab3d,Rab3c,Rab15,Rab21,Rab33a,Rab6b,Rab23,Rab36	-29.4584
regulation of exocytosis	Rab3a,Rab27b,Rab3d,Rab3c,Rab15,Rab21	-8.07467
Golgi vesicle transport	Rab2a,Rab6a,Rab33a,Rab6b,Rab21	-4.67176
antigen processing and presentation	Rab6a,Rab3c,Rab33a	-4.39439
regulation of intracellular transport	Rab3a,Rab21,Rab23	-2.49933
Rab21 PD-ENS pathways
Pathways	proteins	LogP
Rab protein signal transduction	Rab3a,Rab2a,Rab6a,Rab27b,Rab3d,Rab3c,Rab15,Rab21,Rab33a,Rab6b,Rab23,Rab36	-29.4584
regulation of exocytosis	Rab3a,Rab27b,Rab3d,Rab3c,Rab15,Rab21	-8.07467
Golgi vesicle transport	Rab2a,Rab6a,Rab33a,Rab6b,Rab21	-4.67176
antigen processing and presentation	Rab6a,Rab3c,Rab33a	-4.39439
regulation of intracellular transport	Rab3a,Rab21,Rab23	-2.49933
Rap1b PD-ENS pathways
Pathways	proteins	LogP
small GTPase mediated signal transduction	Rab3d,Rap1b,Rap1gap	-4.67701
Rab3b PD-ENS pathways
Pathways	proteins	LogP
Rab protein signal transduction	Rab3a,Rab2a,Rab3b,Rab6a,Rab27b,Rab3d,Rab3c,Rab15,Rab33a,Rab6b,Rab23,Rab36	-29.4584
vesicle docking involved in exocytosis	Rab3a,Rab3b,Rab3d,Rab3c,Rab15,Rab27b	-10.1763
peptidyl-cysteine methylation	Rab3b,Rab6a,Rab3d,Rab3c,Rab33a	-9.65073
Golgi vesicle transport	Rab2a,Rab6a,Rab33a,Rab6b	-4.67176

## Sheet: Cerebellum
Supplementary TableS4: Pathways enriched in PD-ENS proteins in Cerebellum
Chm PD-ENS pathways
Pathways	Proteins	LogP
RAB geranylgeranylation	Chm,Rab2a,Rab15,Rab21,Rab33a,Rab36	-15.3241
Rab regulation of trafficking	Chm,Rab21,Rab33a,Rab36	-5.5286
Rab21 PD-ENS pathways
Pathways	Proteins	LogP
Rab protein signal transduction	Rab2a,Rab15,Rab21,Rab33a,Rab36	-12.1555
Rap1b PD-ENS pathways		NO significant enrichment according to metascape
Rap1gap
Rap1b

## Sheet: Corpuscallosum
Supplementary TableS4: Pathways enriched in PD-ENS proteins in CarposCallosum
Rab21 PD-ENS pathways
Pathways	Proteins	LogP
Rab protein signal transduction	Rab3a,Rab2a,Rab3b,Rab27b,Rab3d,Rab3c,Rab15,Rab21,Rab33a,Rab6b,Rab36	-26.9649
vesicle docking involved in exocytosis	Rab3a,Rab3b,Rab3d,Rab3c,Rab15,Rab27b,Rab21	-10.4095
antigen processing and presentation	Rab3b,Rab3c,Rab33a	-4.51749
synaptic vesicle cycle	Rab3a,Rab3b,Rab27b,Rab21	-3.43185
Golgi vesicle transport	Rab2a,Rab33a,Rab6b	-3.31262
Rab23 PD-ENS pathways
Pathways	Proteins	LogP
Rab protein signal transduction	Rab3b,Rab21,Rab6b,Rab23	-9.01367
small GTPase mediated signal transduction	Chm,Rab3b,Rab21,Rab6b,Rab23	-7.79925
Rap1b PD-ENS pathways
Pathways	Proteins	LogP
small GTPase mediated signal transduction	Rab3d,Rap1b,Rap1gap	-4.67701
Rab3b PD-ENS pathways
Pathways	Proteins	LogP
Rab protein signal transduction	Rab3a,Rab2a,Rab3b,Rab27b,Rab3d,Rab3c,Rab15,Rab21,Rab33a,Rab6b,Rab36	-26.9649
vesicle docking involved in exocytosis	Rab3a,Rab3b,Rab3d,Rab3c,Rab15,Rab27b,Rab21	-10.4095
antigen processing and presentation	Rab3b,Rab3c,Rab33a	-4.51749
synaptic vesicle cycle	Rab3a,Rab3b,Rab27b,Rab21	-3.43185
Golgi vesicle transport	Rab2a,Rab33a,Rab6b	-3.31262
Rab6b PD-ENS pathways
Pathways	Proteins	LogP
Rab protein signal transduction	Rab3a,Rab2a,Rab3b,Rab27b,Rab3d,Rab3c,Rab15,Rab21,Rab33a,Rab6b,Rab23,Rab36	-29.4584
vesicle docking involved in exocytosis	Rab3a,Rab3b,Rab3d,Rab3c,Rab15,Rab27b,Rab21	-10.1763
antigen processing and presentation	Rab3b,Rab3c,Rab33a	-4.39439
synaptic vesicle cycle	Rab3a,Rab3b,Rab27b,Rab21	-3.31126
Golgi vesicle transport	Rab2a,Rab33a,Rab6b	-3.19245
regulation of intracellular transport	Rab3a,Rab21,Rab23	-2.49933

## Sheet: Olfactorybulb
Supplementary TableS4: Pathways enriched in PD-ENS proteins in Olfactorybulb
Rab21 PD-ENS pathways
Pathways	Proteins	LogP
Rab protein signal transduction	Rab2a,Rab3b,Rab15,Rab21,Rab33a,Rab36	-14.6063
regulation of exocytosis	Rab3b,Rab15,Rab21	-4.20998
Chm PD-ENS pathways
Pathways	Proteins	LogP
Rab protein signal transduction	Rab2a,Rab3b,Rab15,Rab33a,Rab36	-11.3786
small GTPase mediated signal transduction	Chm,Rab2a,Rab3b,Rab15,Rab33a,Rab36	-9.36165
protein localization to membrane	Chm,Rab3b,Rab15	-3.25166
Rab3b PD-ENS pathways
Pathways	Proteins	LogP
Rab protein signal transduction	Rab2a,Rab3b,Rab15,Rab21,Rab33a,Rab36	-14.6063
regulation of exocytosis	Rab3b,Rab15,Rab21	-4.20998
Rap1b PD-ENS pathways		NO significant enrichment according to metascape
Rap1gap
Rap1b

## Sheet: Stratium
Supplementary TableS4: Pathways enriched in PD-ENS proteins in Stratium
Rap1b PD-ENS pathways	NO significant enrichment according to metascape
Rap1gap
Rap1b
