# Supplementary material for: FGF2 Affects Parkinson’s Disease-Associated Molecular Networks Through Exosomal Rab8b/Rab31
Source: Front Genet. 2020 Sep 25;11:572058. doi: 10.3389/fgene.2020.572058 (PMC7545478; doi:10.3389/fgene.2020.572058)
Supplement: Supplementary file 5 [file Table_5.XLSX]

## Sheet: Sheet1
Supplementary Table 5: Top 10 predicted docking scores of Rab8b-Rab3b
Predicted model numbers	Docking energy
Model1	-236.42
Model2	-213.17
Model3	-187.04
Model4	-182.1
Model5	-178.66
Model6	-176.24
Model7	-174.06
Model8	-173.47
Model9	-170.41
Model10	-170.3
Supplementary Table 5: Top 10 predicted docking scores of Rab8b-Ra23
Predicted model numbers	Docking energy
Model1	-441.14
Model2	-229.42
Model3	-201.56
Model4	-195.25
Model5	-190.17
Model6	-186.43
Model7	-184.75
Model8	-183.12
Model9	-182.82
Model10	-182.54
